# Supplementary material for: Enzymatic Hydrolysis of Broken Rice Protein: Antioxidant Activities by Chemical and Cellular Antioxidant Methods
Source: Front Nutr. 2021 Dec 9;8:788078. doi: 10.3389/fnut.2021.788078 (PMC8698253; doi:10.3389/fnut.2021.788078)
Supplement: Supplementary file 1 [file Table_1.XLSX]

## Sheet: Sheet1
DH	average	SD
A-BRPH	20.17	1.04895
N-BRPH	14.1	1.0265
P-BRPH	8.62	0.290017
C-BRPH	22.5	1.00755
T-BRPH	17.63	1.01637
