# Supplementary material for: Enzymatic Hydrolysis of Broken Rice Protein: Antioxidant Activities by Chemical and Cellular Antioxidant Methods
Source: Front Nutr. 2021 Dec 9;8:788078. doi: 10.3389/fnut.2021.788078 (PMC8698253; doi:10.3389/fnut.2021.788078)
Supplement: Supplementary file 2 [file Table_2.XLSX]

## Sheet: DPPH
	A-BRPH		N-BRPH		P-BRPH		C-BRPH		T-BRPH		GSH
concentration	AV	SD	AV	SD	AV	SD	AV	SD	AV	SD	AV	SD
0.1	5.36	1.7	0.49	0	0.49	0	1.88	0	1.18	0	90.95	5.39
0.5	16.96	4.14	6.52	0.4	6.75	0	7.68	0.4	17.28	0.71	94.43	6.7
1	24.84	1.84	10	0.4	9.53	0	15.33	0.4	37.6	0.4	96.06	0.8
2	31.8	1.39	18.35	0.4	19.04	0.4	19.28	0.7	69.84	1.96	97.91	0.7
2.5	33.98	1.96	25.54	0	26.7	0.4	22.76	0.7	71.93	3.4	96.75	0.8
5	36.67	7.77	48.04	0.8	41.31	0.4	35.51	1.06	73.32	1.06	98.82	4.51
10	58.71	3.06	77.73	2.84	66.83	3.4	58.25	3.39	75.41	1.06	99.07	5.8
25	90.26	2.78	90.03	3.83	77.61	4.09	83.3	2.09	87.94	0.4	99.3	5.23

## Sheet: Ferrous ion chelating activity
	A-BRPH		N-BRPH		P-BRPH		C-BRPH		T-BRPH		GSH
concentration	AV	SD	AV	SD	AV	SD	AV	SD	AV	SD	AV	SD
0.1	37.3524	2.14	20.21	3.13	21.43	3.13	36.27	3.13	19.32	3.13	87.18	3.93
0.5	46.17	3.16	25.65	2.98	32.43	2.98	40.21	2.98	28.43	2.98	89.25	4.97
1	64.78	2.14	31.44	2.32	33.43	2.32	47.22	2.32	37.87	2.32	93.43	2.01
2	67.62	2.22	37.32	1.54	41.32	1.54	57.91	1.54	42.32	1.54	93.99	2.1
2.5	70.32	3.1	40.21	2.55	55.74	2.55	66.87	2.55	50.12	2.55	94.05	2.21
5	79.63	2.04	46.72	3.01	59.32	3.01	73.69	3.01	67.98	3.01	94.14	4.31
10	84.35	4.23	53.16	3.24	63.31	3.24	75.83	3.24	70.21	3.24	94.54	4.32
25	89.53	2.34	70.42	3.87	77.31	3.87	80.31	3.87	73.02	3.87	95.03	4.5

## Sheet: .OH radical
	A-BRPH		N-BRPH		P-BRPH		C-BRPH		T-BRPH		GSH
concentration	AV	SD	AV	SD	AV	SD	AV	SD	AV	SD	AV	SD
0.1	28.74	2.15	21.84	1.15	26.44	1.15	20.44	1.17	18.93	1.8	69.53	3.93
0.5	36.78	2.15	22.99	2.3	32.04	0.13	27.85	0.23	26.14	1.18	73.45	4.97
1	42.53	3.15	33.33	1.15	32.87	0.7	36.48	0.63	35.19	0.84	79.43	2.01
2	50.19	1.76	34.87	0.66	37.97	1.15	43.92	1.74	38.22	1.18	84.34	2.1
2.5	60.15	2.66	44.06	1.76	43.47	0.6	49.37	1.72	45.78	2.31	89.43	2.21
5	70.88	2.89	54.02	1.15	54.62	1.79	56.61	2.31	58.74	2.17	94.43	4.31
10	74.71	4.15	65.52	0	65.77	2.31	60.96	1.72	65.27	4.81	95.55	4.32
25	87.74	3.66	70.5	5.04	78.93	3.33	71.45	0.6	72.89	3.78	96.65	4.5
