# Supplementary material for: Enzymatic Hydrolysis of Broken Rice Protein: Antioxidant Activities by Chemical and Cellular Antioxidant Methods
Source: Front Nutr. 2021 Dec 9;8:788078. doi: 10.3389/fnut.2021.788078 (PMC8698253; doi:10.3389/fnut.2021.788078)
Supplement: Supplementary file 3 [file Table_3.XLSX]

## Sheet: Sheet1
	A-BRPH		N-BRPH		P-BRPH		C-BRPH		T-BRPH
	AV	SD	AV	SD	AV	SD	AV	SD	AV	SD
0	100		100		100		100		100
0.01	100.964	2.05767	98.6137	2.04536	99.2857	1.80443	98.8372	1.20602	100	1.60927
0.05	106.361	3.75356	100.231	2.50618	102.411	2.00837	105.4	2.00661	103.68	2.00613
0.1	107.132	2.03582	102.079	2.3033	103.973	2.00556	104.839	1.90634	101.938	1.60412
0.2	109.059	2.04727	106.47	2.80129	107.321	0.505066	108.027	2.0077	104.07	1.7078
0.25	110.023	2.04055	106.007	2.00535	107.545	1.80427	111.965	2.30727	106.589	1.90208
0.5	114.649	3.03855	107.394	2.00666	109.554	2.6116	112.153	2.20733	110.659	2.00568
1	118.504	1.65134	111.091	2.30661	111.116	2.00275	115.154	2.0058	115.31	2.10538
2	121.01	1.34512	113.863	1.70777	115.357	1.80342	117.217	1.80486	107.171	1.70222
2.5	114.456	2.03353	108.087	1.60457	116.92	1.335	118.342	1.9068	95.5426	1.60512
5	105.204	2.25714	100.462	2.70572	118.482	0.00627163	118.53	1.40594	89.9225	2.00616
10	95.5667	2.25748	97.2274	2.005	106.652	1.50532	111.403	1.90839	83.1395	1.90746
15	89.0131	2.33108	86.8299	0.00478714	94.5982	0.00434933	101.65	2.10451	82.3643	2.00585
