# Supplementary material for: Enzymatic Hydrolysis of Broken Rice Protein: Antioxidant Activities by Chemical and Cellular Antioxidant Methods
Source: Front Nutr. 2021 Dec 9;8:788078. doi: 10.3389/fnut.2021.788078 (PMC8698253; doi:10.3389/fnut.2021.788078)
Supplement: Supplementary file 4 [file Table_4.XLSX]

## Sheet: Figure 4A
	Model				L				M				H
	1	2	3	4	1	2	3	4	1	2	3	4	1	2	3	4
A-BRPH					85.1852	69.1358	86.4198	77.7778	86.4198	93.8272	98.7654	79.0123	103.704	92.5926	100	97.5309
N-BRPH					59.2593	61.7284	76.5432	61.7284	65.4321	70.3704	74.0741	81.4815	76.5432	102.469	85.1852	77.7778
P-BRPH	60	70	63.4146	66.6667	67.9012	62.963	80.2469	76.5432	88.8889	79.0123	86.4198	82.716	85.1852	102.469	88.8889	82.716
C-BRPH					74.0741	61.7284	64.1975	76.5432	77.7778	83.9506	81.4815	77.7778	101.235	85.1852	92.5926	96.2963
T-BRPH					60.4938	67.9012	65.4321	75.3086	90.1235	75.3086	77.7778	79.0123	102.469	93.8272	111.111	113.58

## Sheet: Figure 4B
	Blank						Model						L						M						H
	1	2	3	4	5	6	1	2	3	4	5	6	1	2	3	4	5	6	1	2	3	4	5	6	1	2	3	4	5	6
A-BRPH	3200	3463	3108	3263	3382	3542	20000	19674	19967	21983	22364	21832	13276	13154	13576	12476	13258	13299	10065	10083	10265	10325	10563	11653	9673	9886	9954	9894	9952	9789
N-BRPH													15430	15875	15885	15673	16035	15287	12963	13065	13276	12708	12807	13722	12963	13065	13276	12708	12807	13022
P-BRPH													14019	14296	13997	15274	13998	14007	12607	11797	11027	12067	12098	12376	11017	12087	11786	11598	12007	10006
C-BRPH													14739	15298	14299	14089	15092	15443	13008	12786	12987	13009	14078	12008	11004	10087	12067	11765	10987	11008
T-BRPH													15007	15769	14339	14797	14998	15473	12947	12865	11945	11768	11790	12675	9609	9318	9968	9783	9907	9387
