# Supplementary material for: Enzymatic Hydrolysis of Broken Rice Protein: Antioxidant Activities by Chemical and Cellular Antioxidant Methods
Source: Front Nutr. 2021 Dec 9;8:788078. doi: 10.3389/fnut.2021.788078 (PMC8698253; doi:10.3389/fnut.2021.788078)
Supplement: Supplementary file 5 [file Table_5.XLSX]

## Sheet: Figure 5A
	Model				L				M				H
	1	2	3	4	1	2	3	4	1	2	3	4	1	2	3	4
A-BRPH					77.381	77.381	63.0952	90.4762	89.2857	75	90.4762	85.7143	89.2857	100	108.333	90.4762
N-BRPH					66.6667	70.2381	75	73.8095	63.0952	83.3333	70.2381	73.8095	76.1905	73.8095	94.0476	85.7143
P-BRPH	65.2174	73.4694	72.4138	66.6667	79.7619	71.4286	69.0476	75	78.5714	71.4286	88.0952	83.3333	89.2857	95.2381	92.8571	102.381
C-BRPH					64.2857	60.7143	57.1429	70.2381	69.0476	83.3333	84.5238	79.7619	97.619	100	109.524	84.5238
T-BRPH					70.2381	78.5714	60.7143	72.619	71.4286	77.381	66.6667	70.2381	75	78.5714	79.7619	82.1429

## Sheet: Figure 5B
	Blank						Model						L						M						H
	1	2	3	4	5	6	1	2	3	4	5	6	1	2	3	4	5	6	1	2	3	4	5	6	1	2	3	4	5	6
A-BRPH	3223	3327	3154	3008	3452	3276	20000	21674	19067	21983	19364	20832	13000	12983	12843	14234	12905	13234	12746	12845	12914	12537	12654	12700	12327	12300	12487	12103	12266	12342
N-BRPH													15096	14782	14187	14954	14990	15034	14747	15749	14973	15064	14698	14705	13000	12986	13023	13187	12788	13053
P-BRPH													14071	13078	12967	14872	13064	13053	13063	12943	13283	13082	12996	13043	12947	12832	13321	12766	12974	12932
C-BRPH													18031	19588	18097	18276	17298	17073	13994	13073	14278	14074	13064	13093	12107	12003	12247	12106	12263	12003
T-BRPH													17770	16682	17023	16972	17742	17669	14000	13000	15675	13053	14043	13021	13074	13099	12778	12984	13364	13032
