# Supplementary material for: Enzymatic Hydrolysis of Broken Rice Protein: Antioxidant Activities by Chemical and Cellular Antioxidant Methods
Source: Front Nutr. 2021 Dec 9;8:788078. doi: 10.3389/fnut.2021.788078 (PMC8698253; doi:10.3389/fnut.2021.788078)
Supplement: Supplementary file 6 [file Table_6.XLSX]

## Sheet: Sheet1
BRPH	num	rate
≤1KD	14	0.0152009
1KD-2KD	832	0.903366
2KD-3KD	74	0.0803474
3KD<	1	0.00108578
BRPH
pep_len	num
8	3
9	27
10	95
11	141
12	145
13	126
14	113
15	91
16	63
17	30
18	29
19	23
20	16
21	8
22	4
23	1
24	3
26	1
27	1
38	1
