# Supplementary material for: Enzymatic Hydrolysis of Broken Rice Protein: Antioxidant Activities by Chemical and Cellular Antioxidant Methods
Source: Front Nutr. 2021 Dec 9;8:788078. doi: 10.3389/fnut.2021.788078 (PMC8698253; doi:10.3389/fnut.2021.788078)
Supplement: Supplementary file 7 [file Table_7.XLSX]

## Sheet: Sheet1
		1	2	3				1	2	3
Alkaline extraction and acid precipitation	Sample quality	0.199	0.198	0.201			brokrn rice quality (g)	50	50	50
	HCl Volume	41.4	42.1	41.7			protein purity of Broken rice	0.086	0.086	0.086
	purity	0.899183	0.919192	0.896766			sample quality (g)	3.96	3.75	3.78
	Average	0.905047					protein purity of sample	0.902	0.902	0.902
	SD	0.0123092					Extraction yield （%）	0.830679	0.786628	0.792921
							Average	0.803409
							SD	0.023825
		1	2	3				1	2	3
Amylase-alkali	Sample quality	0.199	0.198	0.201			brokrn rice quality (g)	50	50	50
	HCl Volume	30.6	36.9	29.7			protein purity of Broken rice	0.09	0.086	0.086
	purity	0.661746	0.804293	0.635572			sample quality (g)	3.16	3.75	3.28
	Average	0.700537					protein purity of sample	0.7005	0.7005	0.7005
	SD	0.0908032					Extraction yield （%）	0.491907	0.610901	0.534335
							Average	0.545714
							SD	0.0603079
