# Supplementary material for: Enzymatic Hydrolysis of Broken Rice Protein: Antioxidant Activities by Chemical and Cellular Antioxidant Methods
Source: Front Nutr. 2021 Dec 9;8:788078. doi: 10.3389/fnut.2021.788078 (PMC8698253; doi:10.3389/fnut.2021.788078)
Supplement: Supplementary file 8 [file Table_8.XLSX]

## Sheet: DPPH
	DPPH
	A-BRPH					N-BRPH					P-BRPH					C-BRPH					T-BRPH
IC50	2.54	2.996	3.455			3.739	3.988	4.156			4.238	4.865	4.664			5.81	5.156	4.478			1.657	1.607	1.766
AV	2.997					3.961					4.589					5.148					1.67667
SD	0.457501					0.209807					0.320158					0.666036					0.081304

## Sheet: Ferrous ion chelating activity
	Ferrous ion chelating activity
	A-BRPH					N-BRPH					P-BRPH					C-BRPH					T-BRPH
IC50	0.386	0.406	0.381			5.8	6.15	5.48			2.535	2.329	2.732			0.722	0.722	0.724			2.375	2.495	2.244
AV	0.391					5.81					2.532					0.722					2.37133
SD	0.0132288					0.335112					0.201517					0.0011547					0.12554

## Sheet: .OH radical
	A-BRPH					N-BRPH					P-BRPH					C-BRPH					T-BRPH
IC50	1.198	1.236	1.042			3.654	4.156	4.283			3.277	2.773	2.843			3.243	3	3.433			3.55	3.229	3.329
AV	1.15867					4.031					2.96433					3.22533					3.36933
SD	0.102807					0.332609					0.27303					0.21704					0.164257
