# Supplementary material for: Enzymatic Hydrolysis of Broken Rice Protein: Antioxidant Activities by Chemical and Cellular Antioxidant Methods
Source: Front Nutr. 2021 Dec 9;8:788078. doi: 10.3389/fnut.2021.788078 (PMC8698253; doi:10.3389/fnut.2021.788078)
Supplement: Supplementary file 9 [file Table_9.XLSX]

## Sheet: Sheet1
Sequence	Prec MW
AGKNSVFRALPVDVVAN	1755.97
NSVFRALPVDVVAN	1499.81
NGLQLLKPT	982.599
QLFNPSTNPWHSPRQGSFR	2238.07
VKNGLQLLKPTL	1323.81
VFDGVLRPGQLL	1312.75
DVNNNANQLEPRQKE	1767.85
ATRVNLYQNAILSPF	1705.93
QLFNPSTNPWHSPRQG	1847.87
SVNSQKFPILNLIQ	1599.9
VFDGVLRPGQ	1086.58
QHSGQNIFSGF	1220.56
KTVFDGVLRPG	1187.66
QFSSQGQSQSQKFRDE	1868.83
NGLQLLKPTLTQ	1325.76
VNIENPSRAD	1113.54
GVAHWFYNDGDAPIVAV	1829.88
TNPWHSPRQGSF	1412.66
HVKNGLQLLKPT	1347.79
VNIENPSRADSY	1363.64
AILSPFWNVNAH	1367.7
SNFGKTVFDGVLRPGQL	1833.94
AGRITSVNSQKFPIL	1629.92
SQKFPILNLIQM	1430.8
NGLQLLKPTLTQQ	1453.82
QNAILSPFWNVNAH	1609.81
GLLVPRYTNIPGVV	1496.87
NFGKTVFDGVLRPG	1505.78
VYDVNNNANQLEPR	1644.78
FDGVLRPGQL	1100.6
QLFNPSTNPWHSPR	1662.79
DVNNNANQLEPR	1382.66
VFDGVLRPGQLLIIPQHY	2064.16
RVNLYQNAILSPF	1533.83
SIEQHSGQNIF	1258.59
GKNSVFRALPVDVVAN	1684.93
SIEQHSGQNIFSGF	1549.72
VVSNFGKTVFDGVLRPGQL	2032.12
KFPILNLIQM	1215.7
SVFRALPVDVVANAY	1620.86
SVNSQKFPIL	1132.61
HSGQNIFSGFGVE	1377.63
DVNNNANQLEPRQKEFLL	2141.09
RALPVDVVANAY	1287.69
FDGVLRPGQLL	1213.68
LLVPRYTNIPGVVY	1602.92
IENPSRADSYNPR	1517.73
TVFDGVLRPGQL	1300.72
VVSNFGKTVFDGVLRPG	1790.98
FDGVLRPGQLLIIPQ	1664.97
GLLVPRYTNIPGVVYIIQ	2014.16
LVPRYTNIPGVV	1326.77
TVFDGVLRPGQLL	1413.8
NSQKFPILN	1059.57
HGAFTPRFQ	1059.53
NNANQLEPR	1055.5
DGVLRPGQLLIIPQ	1517.89
GKTVFDGVLRPGQLLIIPQ	2050.2
IIHVKNGLQL	1134.68
RQGDIVALPAGVAH	1402.76
NGLQLLKPTL	1096.65
SQKFPILNLIQMS	1517.83
NGLQLLKPTLT	1197.59
IENPSRADSY	1150.53
VNIENPSRADSYNPRAG	1858.89
HWFYNDGDAPIVAV	1602.92
ANAFVSHLAGKN	1227.64
IIHVKNGLQLLKPT	1573.96
DVNNNANQLEPRQK	1639.79
VYDVNNNANQLEPRQKE	2030.97
FQQFSSQGQSQSQKFRDE	2161
VNSQKFPILNL	1271.71
VFDGVLRPGQL	1199.67
GKTVFDGVLRPGQ	1372.75
TNPWHSPRQGSFR	1568.76
GKTVFDGVLRPG	1244.69
NSQKFPILNL	1172.66
GKTVFDGVLRPGQLL	1598.92
SVNSQKFPILN	1245.67
HWFYNDGDAPIVA	1503.68
TVFDGVLRPG	1059.57
GLLVPRYTNIPGVVY	1659.94
VFDGVLRPGQLLIIPQ	1764.04
SVNSQKFPILNL	1358.76
RALPVDVVAN	1052.6
LVPRYTNIPGVVYIIQ	1844.06
SQKFPILNLIQ	1299.76
VFRALPVDVVAN	1298.73
QLFNPSTNPWHSPRQGSF	2081.98
HGAFTPRFQQQ	1315.64
QNAILSPFWNVNAHSL	1809.92
NFGKTVFDGVLRPGQL	1746.94
VNIENPSRADSYNPR	1730.84
NNANQLEPRQKEFLLA	1883.97
GKTVFDGVLRPGQL	1485.83
LVPRYTNIPGVVY	1489.83
DQYQQVQYSER	1442.65
NGLQLLKPTLTQQQE	1710.92
DQYQQVQYSERQ	1570.71
SVFRALPVDVVAN	1385.77
SVNSQKFPILNLIQM	1730.94
KFPILNLIQMS	1302.74
SVNSQKFPILNLIQMS	1817.98
TVFDGVLRPGQLLIIPQ	1865.08
RALPVDVVANAYRIS	1643.9
IDNPNRADTY	1177.54
QAFEPIRSVRSQAGTT	1746.9
IAFKTNPNSMVSH	1444.71
DLNNGANQLDPRQR	1610.78
GLLLPHYTNGASLVY	1617.85
NIDNPNRADTYNPRAG	1786.84
VVNNNGKTVFNGELR	1659.87
VTDLNNGANQLDPRQRDFLL	2299.17
NIDNPNRADTY	1291.58
FKTNPNSMVSHIAGKS	1716.87
YQNALLSPFWNINAH	1786.88
HWCYNDGEVPVVA	1453.66
LLPHYTNGASL	1185.61
RSQNIFSGFSTE	1371.64
TPIQYKSYQDVY	1503.73
LPHYTNGASL	1072.52
LLPHYTNGASLVYIIQ	1801.98
LLLPHYTNGASL	1298.69
RALPNDVLANAYRIS	1671.9
NIDNPNRADTYNPR	1658.78
DNPNRADTYNPR	1431.65
GLLLPHYTNGASL	1355.71
GRGITGPTFPGCPES	1506.66
VQMSAVKVN	974.519
RSQNIFSGFSTELL	1597.82
NNGANQLDPRQRDFLL	1870.93
RVRQNIDNPNRADTYNPR	2198.11
AFEPIRSVRSQAGTT	1618.84
IDNPNRADTYNPR	1544.74
VVNNNGKTVFNGELRRGQLL	2227.23
LLPHYTNGASLVY	1447.74
NNGKTVFNGELR	1347.69
RALPNDVLANAY	1315.69
GRGITGPTFPGCPESYQQQ	1987.94
VVNNNGKTVFN	1204.62
GRGITGPTFPGCPE	1353.67
SIFRALPNDVLAN	1428.78
GQYQQSQYGSGCS	1423.53
VVNNNGKTVFNGEL	1503.77
QYKSYQDVYN	1306.58
FKTNPNSMVSHIA	1444.71
QNIDNPNRADTY	1419.64
RVIEPRGLLLPH	1398.85
DLNNGANQLDPRQRDFLL	2098.06
VRQNIDNPNRADTYNPR	2042.02
QAFEPIRSV	1045.56
VEERSQNIFSGF	1411.68
RALPNDVLAN	1081.59
VEERSQNIFSGFSTE	1728.81
GITGPTFPGCPESYQ	1584.66
YKSYQDVYN	1178.52
AFEPIRSVRSQ	1288.69
AGRVTNLNTQNFPIL	1656.9
GRGITGPTFPGCP	1563.68
RVIEPRGLLLPHYTNGASL	2106.17
QAFEPIRSVRSQAGTTE	1875.95
QAFEPIRSVRSQ	1399.72
RGDEFGAFTPI	1208.59
VVNNNGKTVFNG	1261.64
KTNPNSMVSHIA	1297.64
ALLSPFWNINAH	1381.71
FGAFTPIQYK	1170.61
QCQNDQRGEIVRVE	1638.81
QNIDNPNRADTYNPRAG	1914.9
NNNGKTVFNGELR	1461.73
EVEERSQNIFSGF	1540.72
QNIDNPNRADTYNPR	1769.81
IDNPNRADTYNPRAG	1672.79
AFEPIRSVRSQAGTTE	1747.89
DLNNGANQLDPRQRDFLLA	2170.08
VTDLNNGANQLDPRQRDFLLA	2369.22
VTDLNNGANQLDPR	1526.73
VTDLNNGANQLDPRQR	1810.89
NNGANQLDPRQR	1382.66
GKSSIFRALPN	1188.66
FKTNPNSMVSH	1261.6
SIFRALPNDVL	1243.7
DLNNGANQLDPR	1326.61
ASLQEQEQGQVQSRE	1715.81
GRGITGPTFPGCPESYQ	1797.79
GVSVVRRVIEPR	1365.82
NIDNPNRADTYNPRAGRVT	2143.06
QCQNDQRGEIV	1254.59
TPIQYKSYQD	1241.59
VVNNNGKTVFNGE	1390.69
TPIQYKSYQDVYN	1617.77
HWFYNEGDAPVVAL	1616.77
YVFDLNNNANQLEPR	1805.87
FNGVLRPGQLLIIPQ	1663.98
AGKNSIFRAMPV	1289.69
TVFNGVLRPGQLLIIPQ	1864.09
VPRYSNTPGMVY	1382.66
DLNNNANQLEPRQKE	1781.86
QGQNDQRGEII	1256.61
LVPRYSNTPGMVY	1511.75
LLVPRYSNTPGMVY	1608.84
SIEQHSGQNIFSGFNNE	1906.85
GKTVFNGVLRPG	1243.7
RLNSQKFPIL	1215.7
VVSNLGKTVFNGVLRPGQL	1997.14
NGLKLLRPAFAQ	1327.76
DLNNNANQLEPR	1396.67
HWFYNEGDAPVVA	1503.68
VFDLNNNANQLEPRQK	1898.95
RAMPVDVIANAY	1318.67
AGKNSIFRAMPVDVIAN	1801.96
VQLSATRVNLY	1262.69
SIFRAMPVDVIAN	1431.76
RAMPVDVIANAYRIS	1674.89
VFNGVLRPGQL	1198.68
LVPRYSNTPGMVYIIQ	1849.98
GLDENFCTIKAR	1331.68
LNIENPSHADTYNPRAGRIT	2238.11
VVSNLGKTVFNGVLRPG	1755.99
YVFDLNNNANQLEPRQKE	2191.07
GLLVPRYSNTPGMVYIIQ	2020.09
GKTVFNGVLRPGQLLIIPQ	2049.22
VFNGVLRPGQLLIIPQ	1763.05
VFDLNNNANQLEPRQKE	2028.01
LNIENPSHADTYNPR	1739.83
GVAHWFYNEGDAPVVAL	1843.89
LNIENPSHADTY	1372.63
PWHNPRQGGF	1194.57
GKTVFNGVLRPGQLL	1597.93
IENPSHADTYNPR	1512.7
NIENPSHADTYNPRAG	1754.81
GLLVPRYSNTPGMVY	1665.86
YVFDLNNNANQLEPRQKEFLLA	2635.35
YVFDLNNNANQLEPRQK	2062.03
NSQKFPILNLVQL	1512.86
LNIENPSHAD	1108.52
RLNSQKFPILNL	1442.83
GVAHWFYNEGDAPVVA	1730.81
VFDLNNNANQLEPR	1642.81
GKTVFNGVLRPGQL	1484.85
GLDENFCTIK	1104.55
NIENPSHADTYNPR	1626.73
VFNGVLRPGQLL	1311.77
WFYNEGDAPVVAL	1479.71
DIYNSANQLDPRHRDFFLA	2291.12
GNNKIGQQLYRY	1452.75
ASLQEQQQEQVQSR	1657.79
RVIEPRGLLLPHYSNGATL	2106.17
EQQQEQVQSRDYGQT	1822.81
EQQQEQVQSRDYGQTQ	1950.87
FQQSEQDQQLE	1378.6
LNGQKFPILNL	1256.72
NNGKTVFDGELR	1348.68
VVNNNGKTVFDGELR	1660.85
RALPDDVVANAY	1303.64
NNGKTVFDGEL	1192.57
LLPHYSNGATL	1185.61
TNPDSMVSHMAGKN	1487.65
VVNNNGKTVFDGEL	1505.74
KTNPDSMVSHMAGK	1501.72
DNPNLADTYNPR	1431.65
GRGITGPTFPGCPETY	1617.78
NNNGKTVFDGELR	1462.71
KTNPDSMVSHM	1245.55
ARDNSKNVFGGF	1310.64
YLNGQKFPIL	1192.65
YLNGQKFPILNL	1419.78
NIDNPNLADTYNPR	1615.76
ANQLDPRHRDFFLA	1698.86
IDNPNLADTYNPRAGRIT	2000.01
EARDNSKNVFGGF	1439.68
IDNPNLADTYNPR	1501.72
DNSKNVFGGF	1083.5
SKNVFGGF	854.429
QNIDNPNLADTYNPR	1743.82
NQLDPRHRDFFLA	1627.82
TNPDSMVSHMAGK	1373.61
VVNNNGKTVFDGELRRGQLL	2228.2
VTDIYNSANQLDPRHRDFFLA	2491.24
DNSKNVFGGFSVE	1398.64
LNGQKFPILN	1143.63
KTNPDSMVSHMA	1316.59
SIFRALPDDVVAN	1415.74
LLLPHYSNGATL	1298.69
GLLLPHYSNGATL	1355.71
YLNGQKFPILN	1306.69
VDHLPIYDLDPKLEEF	1941.98
SSRSGTPEDLKYL	1451.72
GINKGFTGNYKEY	1489.72
WIDFPREGNNW	1432.66
FADNVLPRIR	1199.66
AIPDRWIDYL	1260.66
EEEFSFLSSSKQIVSDM	1961.91
DQSIVGDKTIAF	1292.66
VDHLPIYDLDPKLEE	1794.92
GGLEEFSKGYL	1198.59
MAIPDRWIDYL	1391.69
SIVGDKTIAF	1049.58
AIPDRWIDYLK	1388.71
LPIYDLDPK	1072.58
GMPGVPETNFNNRPNSF	1876.86
SDLQPASPTINRGIAL	1651.89
SPTINRGIALQ	1168.65
MEKDKFGIW	1152.56
GINKGFTGNYKE	1327.64
GMPGVPETNFNNRPN	1642.76
MHKLLPEATIV	1250.7
DQSIVGDKTIAFI	1405.75
EVDHLPIYDLDPKLE	1794.91
REFADNVLPRIR	1484.82
NFFAVSSRSGTPEDLKYL	2030.02
SGETISGGWKGSE	1293.58
TNFNNRPNSFKVL	1549.8
SDLQPASPTINRGIALQ	1779.94
HLPIYDLDPKLE	1451.77
GINKGFTGNYKEYFSL	1836.91
LPIYDLDPKLE	1314.71
SHDQSIVGDKTIAFI	1629.84
SFLSSSKQIVSDM	1427.7
VDHLPIYDLDPK	1423.74
SHDQSIVGDKTIAF	1516.75
SGETISGGWKGS	1164.54
VDHLPIYDLDPKLE	1665.87
SVLDKIVPGY	1089.61
FRLSTASDIEQR	1421.72
SLDRDSYNSGDWFN	1674.7
YASNPDGPSRIIEY	1580.76
GLELHPIQVN	1118.61
TRDVHGVDGSKIY	1445.73
SWDELSDEKPNLE	1560.7
SDEKPNLESFSDISIY	1842.87
SVDDNKSNWKFVDE	1681.76
VSAHDNETLFDIV	1458.7
SNPDGPSRIIEY	1346.65
KCLADDPYAR	1116.56
DRDSYNSGDWFNKL	1715.76
DRDSYNSGDWFNK	1602.67
SNPDGPSRIIE	1183.58
DIVSIKTPIGL	1154.69
SGDWFNKL	965.461
VDDNKSNWKF	1251.59
SVDDNKSNWKFVDEA	1752.8
SVLDKIVPGYYLR	1521.86
SLDRDSYNSGDWFNKL	1915.88
LVDINSETLKPA	1298.71
IKPRLENPSFRPL	1565.91
DVRVCFYDGPAGPL	1473.73
NWGVGLPPRDKNEE	1609.78
LHPIQVNSSDAL	1293.66
SYNSGDWFNKL	1329.6
SVDDNKSNWKF	1338.62
SVLDKIVPGYY	1252.67
NDRIRDSVNGGNPF	1560.73
GVPKGSYASNPDGPSRIIE	1942.98
LEPEHASLPDNVAE	1519.72
SWKMGDIVHTL	1285.65
ALVGDFNNWNPNADRM	1832.83
MAVPDKWIEL	1200.63
AAEQKPRVVPPTGDGQ	1648.85
ETHVGMSSTEPKIN	1528.72
SHDQALVGDKTIAF	1500.76
DRPATPSIDRGIALH	1617.86
DQALVGDKTIAF	1276.67
KHEEDKMIIF	1288.65
RSDIDQYEGGLE	1380.62
NFFAPSSRFGTPEDLKSL	2012.01
ALVGDKTIAF	1033.58
QKPRVVPPTGDGQ	1360.71
LVNDLIHGLYPE	1381.72
SRFGTPEDL	1020.49
RSDIDQYEGGLETF	1628.73
WIDFPRAPQ	1128.57
ALDRPATPSIDRGIAL	1664.93
AAEQKPRVVPPTGDGQKIF	2037.1
WIDFPRAPQVLPN	1551.82
IFLPNNADGSSPIPH	1577.79
VGDFNNWNPNADRM	1648.71
DRPATPSIDRGIAL	1480.8
FGHPEWIDFPRAPQ	1695.82
SRFGTPEDLKSL	1348.7
MAVPDKWIE	1087.54
EIFLPNNADGSSPIPH	1706.82
EQKPRVVPPTGDGQ	1506.78
SSGASDVEGVKRVVEEL	1759.9
GIYPRYNGAPSTITTL	1723.88
AFQLRNNQVWQQL	1643.86
GDLYFDRNLAQ	1310.63
QQSHYQDINIVQ	1471.71
HYQDINIVQAIAQ	1512.83
AFNVPSRYGIYPR	1538.8
QLRNNQVWQQL	1425.75
YFDRNLAQAQ	1224.59
QQPVLSPYNEFVRQ	1703.86
QFGDLYFDRNLAQ	1585.76
QSHYQDINIVQAIAQ	1726.87
SAAFQLRNNQVWQQL	1801.92
GDLYFDRNLAQAQ	1509.72
AAFQLRNNQVWQQL	1714.89
SHYQDINIVQ	1215.59
AFQLRNNQVWQQ	1530.78
VLSPYNEFVRQ	1350.69
FGDLYFDRNLAQAQ	1656.79
QLQQFGDLYFDRNLAQAQ	2154.07
NVPSRYGIYPR	1320.69
SPYNEFVRQQ	1266.6
QFGDLYFDRNLAQAQ	1784.85
NEFVRQQYGIA	1323.65
GIYPRYNGAPSTIT	1509.75
SPYNEFVRQ	1138.54
IDNPQSSDIFNPH	1482.67
QSVRSPFEQE	1205.57
GVAHWLYNNGDSPVVAF	1844.89
KNIDNPQSSDIFNPH	1724.81
LPTKQLQPTW	1210.67
NIDNPQSSDIFNPH	1596.72
RKNIDNPQSSDIFNPH	1881.93
TVIDTSNNANQLDPK	1628.8
QLSRNQNIFAGF	1393.72
DIFNPHGGRIT	1225.62
EATHQQRSEAGFTE	1589.7
SRNQNIFAGFSPDLLSE	1893.93
SRNQNIFAGF	1152.57
ALQPSLQVEPVKEE	1565.83
TVIDTSNNANQLDPKRRE	2070.05
KLRKNIDNPQSSDIFNPH	2122.1
TFQSVRSPFEQE	1453.69
QLSRNQNIFAGFSPDLLSE	2135.07
RALPVDVVANAYRLS	1643.9
QLSRNQNIFAGFSPDLL	1918.99
SILRALPVDVVAN	1365.8
EGKVPIGIGENT	1212.63
EGKVPIGIGE	997.545
FEGKVPIGIGEN	1258.66
FEGKVPIGIGENTKIR	1756.99
GVQESDHPEEGYYIR	1777.79
SDHPEEGYYIR	1364.6
FYDPKTPFFTSPRY	1764.86
DDSGRVIQF	1035.5
AIDDKQKYPYIA	1423.73
FDDSGRVIQFL	1295.65
FEGKVPIGIGENT	1359.7
FEGKVPIGIGE	1144.61
YWEDIGTIK	1123.56
FYDPKTPFFTSPR	1601.79
YDPKTPFFTSPR	1454.72
YDPKTPFFTSPRY	1617.85
FEGKVPIGIG	1015.57
IDDKQKYPYIA	1352.69
LFEGKVPIGIGE	1257.7
NGDTHLGGEDFDQR	1560.64
EIVLVGGSTRIPKVQ	1594.94
IIANDQGNRITPS	1397.72
ATNGDTHLGGEDFDQRIM	1976.86
SGEGGDETKDIL	1219.55
QRTGGAPGGGADGEGGVDDEHDEL	2294.97
DLSGIPAAPRGTPQIE	1620.85
NTVGDKDKLADKL	1415.76
SGEGGDETKDILLL	1445.73
RDYFEGKEPNKGVNPDEAVAY	2397.12
SGEGGDETKDILL	1332.64
QRTGGAPGGGADGEGGVDDE	1800.75
DYFEGKEPNKGVNPDE	1836.82
RTGGAPGGGADGEGGVDDEHDEL	2166.91
DLSGIPAAPR	995.54
TGGAPGGGADGEGGVDDEHDEL	2010.81
GGAPGGGADGEGGVDDEHDE	1796.67
GGAPGGGADGEGGVDDEHDEL	1909.76
ATNGDTHLGGEDFDQR	1732.73
RTGGAPGGGADGEGGVDDE	1672.69
GLLVPRYSNTPGLVYIIQ	2002.13
VYDINNSANQLEPRQK	1887.94
QHSSQNIFNGFGTEL	1678.77
DINNSANQLEPR	1369.66
QHSSQNIFNGFGTE	1565.68
RLQSQNDQRGEIV	1541.79
HSSQNIFNGFGTE	1437.62
GLLVPRYSNTPGLVYII	1874.07
GLLVPRYSNTPGLVY	1647.9
LVPRYSNTPGLVYIIQ	1832.03
YSEQQQTSSRWN	1512.7
DINNSANQLEPRQKEFLLA	2199.13
SIEQHSSQNIFNGFGTEL	2007.93
LVPRYSNTPGLVY	1477.79
DINNSANQLEPRQKEFLL	2128.1
SIEQHSSQNIFNGFGTE	1894.83
VQYSEQQQTSSRWN	1739.79
DINNSANQLEPRQKE	1754.85
SIEQHSSQNIFNGF	1607.73
AQGEDVVAGIR	1113.58
DDVGKFLPIY	1165.6
GEHGGEPLSVAFF	1345.64
DDVGKFLPIYL	1278.69
TETSPEDVGGMH	1258.51
VGTPQELGHQVDVIRQ	1774.93
SRDDVGKFLPIYL	1521.82
GEPFPSDPKKQLQL	1582.84
GEPFPSDPKKQLQLA	1653.88
AVFNSWDSPRAI	1361.67
GEPFPSDPKKQL	1341.69
AKGEPFPSDPKKQL	1540.83
GYSRDDVGKFLPIYL	1741.91
DASKIVVIEDK	1215.67
KVVFIPDYNVS	1279.68
AKDIWDIKPVILP	1506.89
AKDIWDIKPV	1183.66
VGKDFPSYIE	1153.57
DNIDLPDSIAKLF	1459.76
ADDEDLQSEWR	1362.57
DIWDIKPVILP	1307.75
KDIWDIKPVILP	1435.85
EDVATQEPDAALGNGGLGRL	1982.97
DNIDLPDSIAK	1199.6
YAKDIWDIKPVILP	1669.95
SLQDIIARFE	1190.63
ADDEDLQSEWRAA	1504.65
IGPFTPRFPQ	1158.62
RALPVDVIAN	1066.61
LKNNRADEIGPFTPRFPQKSQRGY	2818.49
NNQKFPILNLIGM	1500.81
HWFYNGGDTPAVVV	1561.72
ASKRLQSQNDQRGDII	1827.96
SILRALPVDVIAN	1379.81
HWFYNGGDTPAVV	1462.66
VANNQGRSVFNGVLHQ	1738.89
HWFYNGGDTPAVVVY	1724.79
RALPVDVIANAY	1317.68
GLVVPRYSNTPALAY	1619.87
SIFQHSGQNIFSGF	1567.75
NNQKFPILN	1086.58
RVNLYQNALLSPF	1533.83
ARIGDNVKII	1097.65
KKPVPDFSFY	1226.63
GEKGGIPIGIGKN	1238.69
SGIVTVIKDALLPS	1411.83
AARETDGYFIK	1269.64
REQFPGANDF	1179.53
YNANLGITKKPVPDFSFYDR	2344.19
REQFPGANDFGSE	1452.63
GEKGGIPIGIGK	1124.66
KKPVPDFSFYDR	1497.77
DRSAPIYTQPR	1302.67
GEKGGIPIGIG	996.561
AGRVTNLNSQNFPIL	1642.88
SIVYITQGRAQVQ	1461.79
AFGISNQVARQL	1302.7
VTDINNGANQLDPR	1526.73
DINNGANQLDPRQRDFLL	2098.06
TPLQYKSYQD	1241.59
GISNQVARQL	1084.6
FGAFTPLQYK	1170.61
VVNNNGKTVFNGELRRGQLLIVPQ	2678.5
SIFRALPTDVLAN	1415.78
SIFRALPTDVL	1230.7
RGDEFGAFTPL	1208.59
VTDINNGANQLDPRQRDFLLA	2369.22
ASLQEQEQGQMQ	1375.61
RALPTDVLANAYRIS	1658.91
GKSSIFRALPT	1175.66
DINNGANQLDPR	1326.61
GKSSIFRALPTDVLAN	1687.93
DINNGANQLDPRQRDFLLA	2170.08
WNINAHSIVY	1216.59
VTDINNGANQLDPRQR	1810.89
IAGKSSIFRALPTDVLAN	1872.05
TPLQYKSYQDVY	1503.73
VTDINNGANQLDPRQRDFLL	2299.17
GKSSIFRALPTDVL	1502.83
TPLQYKSYQDVYN	1617.77
DINNGANQLDPRQR	1610.78
KIPFVPISGF	1145.69
LDWYKGPTLL	1204.65
RSTNLDWYKGPTLL	1662.88
STNLDWYKGPTLL	1506.77
KVGYNPDKIPFVPIS	1714.97
KIPFVPISGFE	1274.73
NHPGQIGNGYAPVL	1436.7
DQINEPKRPSDKPLRLPLQDVY	2662.45
DQINEPKRPSDKPLRLPL	2157.23
NHPGQIGNGYAPVLD	1551.74
NHPGQIGNGYAPV	1323.62
TGVLKPGMVVT	1100.62
EALDQINEPKRPSDKPLRLPL	2470.4
GIGTVPVGRVE	1082.61
GYNPDKIPFVPIS	1487.81
GYNPDKIPFVPISGFE	1820.94
TNLDWYKGPTLL	1419.74
NLDWYKGPTLL	1318.7
SLYNEFVRQ	1154.57
GDLYIDRNLAQ	1276.64
QFGDLYIDRNLAQ	1551.77
VLSLYNEFVRQ	1366.74
QFGDLYIDRNLAQAQ	1750.87
QSHYQDINVVQAIAQ	1712.85
GDLYIDRNLAQAQ	1475.74
YIDRNLAQAQ	1190.6
AFNLPSTYGIYPR	1497.76
QFGDLYIDRNLAQA	1622.81
NLPSTYGIYPR	1279.66
VAIGTEDVYKS	1180.6
RVGDLDRSIKFY	1467.79
RQPGPLPGLNTKIA	1460.85
IASFLDPDGWKVV	1445.76
VAIGTEDVYKSA	1251.63
GYADEDKTTVIE	1339.61
RQPGPLPGLNTK	1276.59
SFLDPDGWKVV	1261.64
DLDRTIKCYTECFGMK	1887.89
RQPGPLPGLN	1047.58
FLDPDGWKVV	1174.6
GYADEDKTTVIEL	1452.7
IAPRSIPTVGGVWY	1514.83
RFDALSQSYRQY	1532.74
RFDPLSQSYR	1267.62
SQSYRQYQLQ	1299.63
QVLSPCSEFVRQ	1357.7
YIAPRSIPTVGGVWY	1677.89
YYIAPRSIPTVGGVWY	1840.95
FDPLSQSYRQY	1402.65
RFDPLSQSYRQY	1558.76
GIYPNYYSAPR	1299.62
NIENPNHADTYNPR	1653.76
YQNAILSPFWNINAH	1786.88
GLLLPRYSNTPGLVY	1661.92
AVFNGVLRPG	1029.56
SVLRAMPVDVIAN	1383.76
AILSPFWNINAH	1381.71
LNIENPNHADTYNPR	1766.83
LNIENPNHADTY	1399.64
GIPHWFYNEGDTPVVA	1800.85
GLLLPRYSNTPGLVYIIQ	2016.14
WNINAHSLVY	1216.59
LLPRYSNTPGLVYIIQ	1846.04
GGPGELYRGL	1017.59
TPEDGEPAKIPIPVPL	1671.91
DGEPAKIPIPVPL	1344.77
IVREGGPGELYRGL	1514.82
KYLTPEDGEPAKIPIPVPL	2076.16
KKYLTPEDGEPA	1346.67
YLTPEDGEPAKIPIPVPL	1948.06
KKYLTPEDGEPAKIPIPVPL	2204.25
LTPEDGEPAKIPIPVPL	1785
KDVYDNVLHAF	1319.65
TGYVGANPRLL	1159.63
TGYVGANPRLLTPQ	1485.79
GVKDEGLVVAPGQGPEGQ	1735.88
GYVGANPRLL	1058.59
VGANPRLLTPQ	1164.66
RGFYGGTGGGVGGGLLPQ	1648.83
TVGNIIAGDRF	1161.61
GYVGANPRLLTPQ	1384.75
GVESAQDAVIR	1143.59
ALTPFVRDIATQF	1477.79
TVRLEKPASYDQIKAA	1788.98
GKIKIGINGFGRIG	1429.85
DFQGDSRSSIF	1257.56
KVVISAPSKDAPMFVV	1686.93
AKVINDRFGIVE	1359.75
VINDRFGIVE	1160.62
QQVLSPYNEFVRQ	1606.81
QVLSPYNEFVRQ	1478.76
GNLYIDRNLAQAQ	1474.75
QFGNLYIDRNLAQAQ	1749.88
QSHYQDINVVQAIAH	1704.82
AFQLRNNQVLQQL	1570.86
GIGSKNPFFN	1079.54
GNTQIPIIDRELPQQ	1720.91
TQIPIIDRELPQ	1421.79
GNTQIPIIDRELPQ	1592.85
VEGNTQIPIIDRELPQ	1820.97
DEKSSGDWDPH	1271.51
VDPPPLNAIDDPPYRIN	1904.96
DADHPRWEVPQDVIPRPSPD	2325.12
TLDPVNFPADRMRPF	1774.89
DADHPRWEVPQDVIPRPSPDSF	2559.22
GRGVLVSPVLEPGAT	1450.81
KDFTLDPVNFPADRMRPF	2165.08
NAPFYNTRSVKVA	1465.77
SSLLRGIKNY	1149.65
HTISVPGQIQFF	1372.72
VVPSGHPIVVT	1103.63
GGHGPHWPLPPFGE	1483.7
RLDGIPPAPRG	1104.64
SSGGKGPNDGDVIDAD	1502.65
GPTPGADAGPTSSGGKGPNDGDVIDAD	2424.06
RKLVDDASKF	1177.64
GASTLPKDEVE	1144.56
EGGKPTVITNAEGQ	1400.68
GPTPGADAGPTSSGGKGPNDGDVIDA	2309.02
GIRNPDEIPWAE	1395.68
GIRNPDEIPWAEAGAE	1724.83
GKVLPDLNGKLT	1254.72
DFVGDSRSSIF	1228.57
AGIALNDNFVKL	1274.69
DFVGDSRSSIFDAK	1542.73
ELGAPDVGHPM	1121.52
EYHHQDQVVYTPGPL	1781.85
HHQDQVVYTPGPL	1489.73
RELGAPDVGHPM	1277.62
LGAPDVGHPM	992.471
GFAGDDAPRAVFPS	1405.66
KSYELPDGQVITIGAE	1718.89
AGDDAPRAVFPS	1201.57
AGFAGDDAPRAVFPS	1476.7
EVTEEVPLDPLFNRTGNVW	2214.1
ISNDPILGDVK	1169.63
ATPPLIDMISNDPILGDVK	2008.06
QVGQFPHWKIW	1407.71
IKGTDGFAGGF	1068.54
DIPPPRGPLWIL	1372.79
RQGLVVDPVFSF	1362.73
MVRQGLVVDPVFSF	1592.85
GFKEISVGNAVPIWYN	1792.95
VRQGLVVDPVFSF	1461.8
IIDTPGLRPN	1094.61
YDQLPPFKPL	1216.65
AKPEPVSGVIPVVVDDTSSE	2024.03
SDVEEKPEEDNEGEE	1733.67
IVGVEKPTEDE	1214.6
IDMGNPFLNRTVDGF	1694.81
PRGGFSGSISSPRID	1531.78
GNPFLNRTVDGF	1335.67
TVDGFLKIG	948.527
AHNPTGVDPTLDQWEQIRQL	2317.16
AHNPTGVDPTLDQWE	1678.76
IYIPQPTWGNHPKVF	1795.95
ETPGDWSHIIK	1281.64
GNKQLVLPVPAF	1281.75
YNDKDKTYDL	1273.59
ELRDGGSDYLGK	1308.63
FYNDKDKTYDL	1420.65
KINPLVPVDL	1106.67
GSDANKINPLVPVDLVIDH	2015.07
KINPLVPVDLVIDH	1570.91
GSDANKINPLVPVDL	1550.84
EVRDDVPLIGF	1258.66
ADKPAAATPPVTIT	1351.74
DKPAAATPPVTIT	1280.69
VQDSPLDACRQ	1196.58
VRSYEESMPMPL	1437.66
QLSESEMRFR	1264.58
VLRPGFGVPRE	1225.69
DSINADDPRHPTSE	1552.68
TSDSINADDPRHPTSE	1740.76
VLRPGFGVPREVVE	1552.87
IDSPGHVDFSSE	1288.56
FGWDKDLAK	1078.54
SDLPKLVEGL	1069.6
IDSPGHVDFS	1072.48
GLPIRPDVPLIGF	1392.82
LGLPIRPDVPLIGF	1505.9
TEDSIDKTIF	1167.57
DYQKGIDLIKL	1304.73
SDKPFFPGLVE	1234.62
SDKPFFPGLVEY	1397.69
ADLSDKPFFPGL	1305.67
ETFLGRIPMIF	1322.71
RIVHGIDVFDPK	1395.8
GLDFTPKIL	1002.59
SKLPADTPYSQF	1352.67
EKTKYPDSDIY	1357.64
AVGDRVALEPGIS	1282.69
AIREVDVVGIF	1216.68
VVKEPMVIGHE	1236.65
KKYEPTIGVE	1162.62
SNYNFEKPFLY	1420.67
ALKPPEVPIDLA	1261.73
ALKPPEVPIDL	1190.69
GQSHPVKLVPFNPE	1547.81
SHPVKLVPFNPE	1362.73
SWKILPWGPE	1211.64
YYSAPRSIATVGGVWY	1788.89
YYSAPRSIATVG	1283.65
SAPRSIATVGGVWY	1462.75
GKKSFEPITF	1152.62
GSPDDDDDDDLFHH	1598.59
EGSPDDDDDDDLFHH	1727.62
VNDEPVKVV	997.542
VEPDQIVSWLK	1312.71
ALIPILDQ	881.488
SDIVDWFVPVVK	1402.75
GVGFFDDKLGAL	1237.64
DIVDWFVPVVK	1315.72
MVTPGSESKKVSPQ	1473.75
KEGGVLPGIK	996.596
AYIGTPGKGIL	1088.62
GGDVWFPQPAPK	1297.65
GGDVWFPQPAPKDHPWRYMPN	2494.18
YEEDLDAMLPK	1322.61
FLGGGGGGGSRHPQSVIA	1652.83
VDTGRGPIMY	1107.54
GEKIYGPDTGVDY	1412.65
AGLPVDRKIPLIA	1361.84
KAVDDIIQIPTVL	1423.83
RIDDPNYVRIF	1406.73
YKAVDDIIQIPTVL	1586.89
GYDDQKPIKIL	1288.7
ANVDNKPSTPIDVE	1497.72
DSTIDYIKLM	1197.6
DFGGGHPDPNLTY	1388.6
GGAGVGKTVLIM	1101.62
NTGSPITVPVGR	1196.65
FVLFPKVPDAL	1244.72
SFVLFPKVPDAL	1331.75
AGDTHLGGEDFDNR	1502.64
APTKGEGPAIGIDL	1337.72
GKSDLEAPIAIRPT	1466.81
DLEAPIAIRPT	1194.66
ASGVGDWHAVL	1110.55
ASGVGDWHAVLL	1223.64
LDFEPFNASFPRPS	1622.8
KDEMIDIIGVT	1232.64
KDEMIDIIGVTK	1360.73
NVPVTDVNVPVVGGH	1501.79
NVPVTDVNVPVVGGHA	1572.83
ADQHRGVIGGGGY	1327.62
ADQHRGVIGGGGYGDRGGQEQ	2154.98
TDALQPPHKYVPW	1550.79
DALQPPHKYVPW	1449.74
VDISVPANADFVRPE	1628.81
DLISNFMSDPVHGA	1501.7
GTAIDDLFKPD	1190.61
AIDDLFKPD	1032.54
AKDADEDDDDLDLF	1595.65
AAVPSKPGAEFPNAA	1425.72
NPIGKVPIL	949.594
ETPDGPVFESNAIAR	1601.77
DFMMPLPGNPIKEL	1616.79
DFMMPLPGNPIKE	1487.72
DGADMDEEDAEGR	1408.76
EDGADMDEEDAEGR	1537.56
DDLRLPTDDSLL	1371.69
DDLRLPTDDSLLGQ	1556.77
GIVVVPGSGFGQVPGTWHIR	2062.11
VDNLNPKVL	1010.57
VVVSPPYVFLPVVK	1541.93
LFNDYWEDIGTIK	1612.79
AEGKVPIGIGE	1068.58
ASDALDKIRFL	1247.69
SGFNLPDPKDF	1235.59
ADLSSKPFFGGL	1237.64
GTTDPYRQY	1099.49
AMGTTDPYRQY	1301.57
YKDGATDPTFL	1226.58
FEDNAGVIVNPK	1301.66
ENKDINGPEDL	1243.56
SIVQRPVVVDGNIL	1507.87
NTDPARDPDEENSAAPADR	2039.88
YGPFPPRLQ	1073.58
KFPILNIIQMS	1302.74
DSQKFPILNI	1173.64
KFPILNIIQM	1215.7
SQKFPILNIIQ	1299.76
SQKFPILNIIQM	1430.8
SQKFPILNIIQMS	1517.83
DDEGDLDFLLPPRVV	1698.85
IYIPLPDDQSRL	1428.76
AVSPVTPPSPAPPATPLRPW	2037.11
SLTGKSPYFSN	1199.58
YDGELKLPSHY	1320.64
GVVTEEGDRVAGM	1319.62
VRGVVTEEGDRVAGM	1573.79
VDYTAPNVGREF	1366.66
QFDDLYFDRNLGQAQ	1828.85
GKVPDPESTDNAE	1357.6
AFPDAGVPLLPSDPYDRA	1899.94
DTDDVKDLKPL	1257.64
GLSDDTVDFIGH	1274.57
SGDWSDIGGR	1048.46
HVPVLAPLPIGF	1258.75
SEISQKFPIMPF	1422.73
GIRVNGVAPGPIWTPLIPA	1928.09
SWDELSDEEPNLE	1561.7
VLVQSVHVGQ	1064.52
DFGDSHPDLPVLF	1457.68
KGAIANPDEGRMV	1356.67
AAELRHVMTNL	1253.66
SDALDKLRYL	1192.61
IAIPVHPTIE	1088.62
GIVAPDTKNPLSDPYPF	1829.93
GHLTPVPGGVGPM	1217.63
KVPFPLPTPSIF	1341.77
KSPDEHPFFPE	1328.6
WEEPFGPVLPVIR	1537.83
SKVAESERGLQ	1202.63
KGITDDDAAKVVDGL	1515.78
SGPGLFEPIHGS	1196.59
KHPQIDVPNLQ	1287.69
KAPAADDDDDDDVDLF	1735.71
GGVLPNINPVLLPK	1429.87
IMPVLDNQLKSPSPL	1650.91
MLGGLYGDLP	1050.55
VVCLNHYSTLCKGVV	1599.87
INIGHVDENGLYDGR	1671.79
SLPWEQSRRLQLS	1598.85
KELGAPAKGQPMDE	1469.71
GNPVPKEPVLF	1195.66
FMDGASEGRLL	1194.57
KGALDGGLDIPHSDKRFAGF	2100.09
AGDLVVFPK	944.527
LGGSGGGGAGDGSGSGGGGDSEKPRGGGGDEEGEGEEE	3263.31
DIPVKVPYDFL	1304.7
VDLDQNTIVAISV	1367.7
VIDLISSPDVVKQ	1411.79
GTPMRPGPVDAY	1259.61
DFPTMPIDGPPVMK	1543.75
VFSTTTIGTY	1088.62
AGSGGRAAAALAGPA	1196.65
RAIPTLPINLE	1235.72
IKEPEPAPVTNPM	1421.72
AKVKEGVEVPQLVE	1523.86
SSDALDKIRFE	1279.64
GVYGPLPRIF	1117.63
QLQQFDDLYFGR	1528.74
AVSPESPRWLF	1287.67
GGDFTRGNGTGGE	1224.5
SLIFPFFPLLF	1339.72
EDPANEPKEDMY	1436.57
KNNIEPEPNLH	1303.65
LDPIKDQLPIL	1263.74
DFDFPPFDRVEPI	1592.75
DHLEPPAMEYPNVGIG	1737.8
